# Supplementary material for: A DNA-based system for selecting and displaying the combined result of two input variables
Source: Nat Commun. 2015 Dec 8;6:10089. doi: 10.1038/ncomms10089 (PMC4686758; doi:10.1038/ncomms10089)
Supplement: Supplementary Data 1 — List of DNA sequences. [file ncomms10089-s2.xlsx]

## Sheet: Split columns
DNA Sequences
	Name of sequence	5'-modification		3'-modification
For input and selection	Capture		CGAGGATCCTATCATCTGACTTTTTTTT	Biotin
	Input X1		GTCAGATGATAGGATCCTCGAGTAATGCAGTCGTCGCTACCTCC
	Input X2		GTCAGATGATAGGATCCTCGAGTAATGCAGTCGTCGGCGGTATC
	Cy3-Input X1	Cy3	GTCAGATGATAGGATCCTCGAGTAATGCAGTCGTCGCTACCTCC
	Cy3-Input X2	Cy3	GTCAGATGATAGGATCCTCGAGTAATGCAGTCGTCGGCGGTATC
	Cy3-Input X3	Cy3	GTCAGATGATAGGATCCTCGAGTAATGCAGTCGTCGGAGGCTTT
	Cy3-Input X4	Cy3	GTCAGATGATAGGATCCTCGAGTAATGCAGTCGTCGTAAACCAC
	Cy3-Input X5	Cy3	GTCAGATGATAGGATCCTCGAGTAATGCAGTCGTCGTTCCGCAT
	Cy3-Input X6	Cy3	GTCAGATGATAGGATCCTCGAGTAATGCAGTCGTCGAGTGTTCA
	Cy3-Input X7	Cy3	GTCAGATGATAGGATCCTCGAGTAATGCAGTCGTCGCTTACAAC
	Cy3-Input X8	Cy3	GTCAGATGATAGGATCCTCGAGTAATGCAGTCGTCGACGACTCT
	Cy3-Input X9	Cy3	GTCAGATGATAGGATCCTCGAGTAATGCAGTCGTCGCAGCGATA
	Cy3-Short-Input X1	Cy3	AGTAATGCAGTCGTCGCTACCTCC
	Cy5-Short-Input X2	Cy5	AGTAATGCAGTCGTCGGCGGTATC
	Input Y1		GCCATCACCGACGACTGCATTACT
	Input Y2		GGCTGGTCCGACGACTGCATTACT
	Input Y3		TCAAGGACCGACGACTGCATTACT
	Input Y4		TAACTGTGCGACGACTGCATTACT
	Input Y5		CCGAAGACCGACGACTGCATTACT
	Input Y6		CTGCCAGACGACGACTGCATTACT
	Input Y7		CGGTAGTACGACGACTGCATTACT
	Input Y8		AATGACATCGACGACTGCATTACT
	Input Y9		CAATCTCCCGACGACTGCATTACT
	Input X-four way		GTTCACAGCAGACCTCCTACCTCC
	Input Y-four way		GGCTGGTCAAGAGTGCTACACACG
	Capture-Linker		GTCAACTCTCACTGAACTGCCGTGTGTAGCACTCTTGAGGTCTGCTGTGAAC
	Capture-four way		GCAGTTCAGTGAGAGTTGACTTTTTTTT	Biotin
	Result11		CTCTCTGGGTGCAACAGGAGGTAGGTGATGGC
	Result12		AAAGGAAGCAAGAGTCGGAGGTAGGACCAGCC
	Result13		CGCACACTTGAATGAAGGAGGTAGGTCCTTGA
	Result14		GCCGAAAATACACAACGGAGGTAGCACAGTTA
	Result15		ATGAAACCGAATAAGAGGAGGTAGGTCTTCGG
	Result16		ATAGTTCGGAGGCGGCGGAGGTAGTCTGGCAG
	Result17		CGGCAAATGGCACTCAGGAGGTAGTACTACCG
	Result18		CAGATAGAGATAAATGGGAGGTAGATGTCATT
	Result19		CTGGTGCCTGATGTTTGGAGGTAGGGAGATTG
	Result21		AAAGGAAGCAAGAGTCGATACCGCGTGATGGC
	Result22		GCCGAAAATACACAACGATACCGCGACCAGCC
	Result23		ATAGTTCGGAGGCGGCGATACCGCGTCCTTGA
	Result24		CAGATAGAGATAAATGGATACCGCCACAGTTA
	Result25		TACGAAAGACAAGCACGATACCGCGTCTTCGGTAGGCTCCATCGTCTG
	Result26		AAAGGAAGCAAGAGTCGATACCGCTCTGGCAGTAGGCTCCATCGTCTG
	Result27		GCCGAAAATACACAACGATACCGCTACTACCGTAGGCTCCATCGTCTG
	Result28		ATAGTTCGGAGGCGGCGATACCGCATGTCATTTAGGCTCCATCGTCTG
	Result29		CAGATAGAGATAAATGGATACCGCGGAGATTGTAGGCTCCATCGTCTG
	Result31		CGCACACTTGAATGAAAAAGCCTCGTGATGGC
	Result32		ATAGTTCGGAGGCGGCAAAGCCTCGACCAGCC
	Result33		CTGGTGCCTGATGTTTAAAGCCTCGTCCTTGA
	Result34		AAAGGAAGCAAGAGTCAAAGCCTCCACAGTTATAGGCTCCATCGTCTG
	Result35		ATGAAACCGAATAAGAAAAGCCTCGTCTTCGGTAGGCTCCATCGTCTG
	Result36		CAGATAGAGATAAATGAAAGCCTCTCTGGCAGTAGGCTCCATCGTCTG
	Result37		CTCTCTGGGTGCAACAAAAGCCTCTACTACCGTTGAGTAGTGTAGTTG
	Result38		GCCGAAAATACACAACAAAGCCTCATGTCATTTTGAGTAGTGTAGTTG
	Result39		CGGCAAATGGCACTCAAAAGCCTCGGAGATTGTTGAGTAGTGTAGTTG
	Result41		GCCGAAAATACACAACGTGGTTTAGTGATGGC
	Result42		CAGATAGAGATAAATGGTGGTTTAGACCAGCC
	Result43		AAAGGAAGCAAGAGTCGTGGTTTAGTCCTTGATAGGCTCCATCGTCTG
	Result44		ATAGTTCGGAGGCGGCGTGGTTTACACAGTTATAGGCTCCATCGTCTG
	Result45		TACGAAAGACAAGCACGTGGTTTAGTCTTCGGTTGAGTAGTGTAGTTG
	Result46		GCCGAAAATACACAACGTGGTTTATCTGGCAGTTGAGTAGTGTAGTTG
	Result47		CAGATAGAGATAAATGGTGGTTTATACTACCGTTGAGTAGTGTAGTTG
	Result48		AAAGGAAGCAAGAGTCGTGGTTTAATGTCATTTCACACAGATTTTACC
	Result49		ATAGTTCGGAGGCGGCGTGGTTTAGGAGATTGTCACACAGATTTTACC
	Result51		ATGAAACCGAATAAGAATGCGGAAGTGATGGC
	Result52		TACGAAAGACAAGCACATGCGGAAGACCAGCCTAGGCTCCATCGTCTG
	Result53		ATGAAACCGAATAAGAATGCGGAAGTCCTTGATAGGCTCCATCGTCTG
	Result54		TACGAAAGACAAGCACATGCGGAACACAGTTATTGAGTAGTGTAGTTG
	Result55		ATGAAACCGAATAAGAATGCGGAAGTCTTCGGTTGAGTAGTGTAGTTG
	Result56		TACGAAAGACAAGCACATGCGGAATCTGGCAGTCACACAGATTTTACC
	Result57		ATGAAACCGAATAAGAATGCGGAATACTACCGTCACACAGATTTTACC
	Result58		TACGAAAGACAAGCACATGCGGAAATGTCATTATCCATTATCGTAGAG
	Result59		ATGAAACCGAATAAGAATGCGGAAGGAGATTGATCCATTATCGTAGAG
	Result61		ATAGTTCGGAGGCGGCTGAACACTGTGATGGC
	Result62		AAAGGAAGCAAGAGTCTGAACACTGACCAGCCTAGGCTCCATCGTCTG
	Result63		CAGATAGAGATAAATGTGAACACTGTCCTTGATAGGCTCCATCGTCTG
	Result64		GCCGAAAATACACAACTGAACACTCACAGTTATTGAGTAGTGTAGTTG
	Result65		TACGAAAGACAAGCACTGAACACTGTCTTCGGTCACACAGATTTTACC
	Result66		ATAGTTCGGAGGCGGCTGAACACTTCTGGCAGTCACACAGATTTTACC
	Result67		AAAGGAAGCAAGAGTCTGAACACTTACTACCGATCCATTATCGTAGAG
	Result68		CAGATAGAGATAAATGTGAACACTATGTCATTATCCATTATCGTAGAG
	Result69		GCCGAAAATACACAACTGAACACTGGAGATTGAATGCCGTGCGTATTG
	Result71		CGGCAAATGGCACTCAGTTGTAAGGTGATGGC
	Result72		GCCGAAAATACACAACGTTGTAAGGACCAGCCTAGGCTCCATCGTCTG
	Result73		CTCTCTGGGTGCAACAGTTGTAAGGTCCTTGATTGAGTAGTGTAGTTG
	Result74		CAGATAGAGATAAATGGTTGTAAGCACAGTTATTGAGTAGTGTAGTTG
	Result75		ATGAAACCGAATAAGAGTTGTAAGGTCTTCGGTCACACAGATTTTACC
	Result76		AAAGGAAGCAAGAGTCGTTGTAAGTCTGGCAGATCCATTATCGTAGAG
	Result77		CTGGTGCCTGATGTTTGTTGTAAGTACTACCGATCCATTATCGTAGAG
	Result78		ATAGTTCGGAGGCGGCGTTGTAAGATGTCATTAATGCCGTGCGTATTG
	Result79		CGCACACTTGAATGAAGTTGTAAGGGAGATTGATTTCTCTTCTATTGC
	Result81		CAGATAGAGATAAATGAGAGTCGTGTGATGGC
	Result82		ATAGTTCGGAGGCGGCAGAGTCGTGACCAGCCTAGGCTCCATCGTCTG
	Result83		GCCGAAAATACACAACAGAGTCGTGTCCTTGATTGAGTAGTGTAGTTG
	Result84		AAAGGAAGCAAGAGTCAGAGTCGTCACAGTTATCACACAGATTTTACC
	Result85		TACGAAAGACAAGCACAGAGTCGTGTCTTCGGATCCATTATCGTAGAG
	Result86		CAGATAGAGATAAATGAGAGTCGTTCTGGCAGATCCATTATCGTAGAG
	Result87		ATAGTTCGGAGGCGGCAGAGTCGTTACTACCGAATGCCGTGCGTATTG
	Result88		GCCGAAAATACACAACAGAGTCGTATGTCATTATTTCTCTTCTATTGC
	Result89		AAAGGAAGCAAGAGTCAGAGTCGTGGAGATTGTGTGCTGTATGACCAA
	Result91		CTGGTGCCTGATGTTTTATCGCTGGTGATGGC
	Result92		CAGATAGAGATAAATGTATCGCTGGACCAGCCTAGGCTCCATCGTCTG
	Result93		CGGCAAATGGCACTCATATCGCTGGTCCTTGATTGAGTAGTGTAGTTG
	Result94		ATAGTTCGGAGGCGGCTATCGCTGCACAGTTATCACACAGATTTTACC
	Result95		ATGAAACCGAATAAGATATCGCTGGTCTTCGGATCCATTATCGTAGAG
	Result96		GCCGAAAATACACAACTATCGCTGTCTGGCAGAATGCCGTGCGTATTG
	Result97		CGCACACTTGAATGAATATCGCTGTACTACCGATTTCTCTTCTATTGC
	Result98		AAAGGAAGCAAGAGTCTATCGCTGATGTCATTTGTGCTGTATGACCAA
	Result99		CTCTCTGGGTGCAACATATCGCTGGGAGATTGAGTAGCGTAGGAGGAG
For translation	Translator1D1b		TGTTGCACCCAGAGAGTCAGCGAATGTCCGCGTCAGTAGTCGTCGA
	Translator1D1c		TGTTGCACCCAGAGAGCCCAACGTCTTTAGAGCATCCAAGTCAATT
	Translator2D1a		GACTCTTGCTTCCTTTCTATGTCGTCAGGTCGTCGCTCTCTCAAGT
	Translator2D1b		GACTCTTGCTTCCTTTTCAGCGAATGTCCGCGTCAGTAGTCGTCGA
	Translator2D1d		GACTCTTGCTTCCTTTCAATGACAGAAGCTGACTGAGGATTTATAC
	Translator2D1e		GACTCTTGCTTCCTTTTGTCTACGACCCAAGGTTAGATAGGCACTT
	Translator2D1g		GACTCTTGCTTCCTTTTAGCTGATGAAAATTTCGGACACATAGTTC
	Translator3D1a		TTCATTCAAGTGTGCGCTATGTCGTCAGGTCGTCGCTCTCTCAAGT
	Translator3D1b		TTCATTCAAGTGTGCGTCAGCGAATGTCCGCGTCAGTAGTCGTCGA
	Translator3D1c		TTCATTCAAGTGTGCGCCCAACGTCTTTAGAGCATCCAAGTCAATT
	Translator3D1d		TTCATTCAAGTGTGCGCAATGACAGAAGCTGACTGAGGATTTATAC
	Translator3D1g		TTCATTCAAGTGTGCGTAGCTGATGAAAATTTCGGACACATAGTTC
	Translator4D1b		GTTGTGTATTTTCGGCTCAGCGAATGTCCGCGTCAGTAGTCGTCGA
	Translator4D1c		GTTGTGTATTTTCGGCCCCAACGTCTTTAGAGCATCCAAGTCAATT
	Translator4D1f		GTTGTGTATTTTCGGCATGGTGGGTGAGAGGCAGTCAGTCAAGGTC
	Translator4D1g		GTTGTGTATTTTCGGCTAGCTGATGAAAATTTCGGACACATAGTTC
	Translator5D1a		TCTTATTCGGTTTCATCTATGTCGTCAGGTCGTCGCTCTCTCAAGT
	Translator5D1c		TCTTATTCGGTTTCATCCCAACGTCTTTAGAGCATCCAAGTCAATT
	Translator5D1d		TCTTATTCGGTTTCATCAATGACAGAAGCTGACTGAGGATTTATAC
	Translator5D1f		TCTTATTCGGTTTCATATGGTGGGTGAGAGGCAGTCAGTCAAGGTC
	Translator5D1g		TCTTATTCGGTTTCATTAGCTGATGAAAATTTCGGACACATAGTTC
	Translator6D1a		GCCGCCTCCGAACTATCTATGTCGTCAGGTCGTCGCTCTCTCAAGT
	Translator6D1c		GCCGCCTCCGAACTATCCCAACGTCTTTAGAGCATCCAAGTCAATT
	Translator6D1d		GCCGCCTCCGAACTATCAATGACAGAAGCTGACTGAGGATTTATAC
	Translator6D1e		GCCGCCTCCGAACTATTGTCTACGACCCAAGGTTAGATAGGCACTT
	Translator6D1f		GCCGCCTCCGAACTATATGGTGGGTGAGAGGCAGTCAGTCAAGGTC
	Translator6D1g		GCCGCCTCCGAACTATTAGCTGATGAAAATTTCGGACACATAGTTC
	Translator7D1a		TGAGTGCCATTTGCCGCTATGTCGTCAGGTCGTCGCTCTCTCAAGT
	Translator7D1b		TGAGTGCCATTTGCCGTCAGCGAATGTCCGCGTCAGTAGTCGTCGA
	Translator7D1c		TGAGTGCCATTTGCCGCCCAACGTCTTTAGAGCATCCAAGTCAATT
	Translator8D1a		CATTTATCTCTATCTGCTATGTCGTCAGGTCGTCGCTCTCTCAAGT
	Translator8D1b		CATTTATCTCTATCTGTCAGCGAATGTCCGCGTCAGTAGTCGTCGA
	Translator8D1c		CATTTATCTCTATCTGCCCAACGTCTTTAGAGCATCCAAGTCAATT
	Translator8D1d		CATTTATCTCTATCTGCAATGACAGAAGCTGACTGAGGATTTATAC
	Translator8D1e		CATTTATCTCTATCTGTGTCTACGACCCAAGGTTAGATAGGCACTT
	Translator8D1f		CATTTATCTCTATCTGATGGTGGGTGAGAGGCAGTCAGTCAAGGTC
	Translator8D1g		CATTTATCTCTATCTGTAGCTGATGAAAATTTCGGACACATAGTTC
	Translator9D1a		AAACATCAGGCACCAGCTATGTCGTCAGGTCGTCGCTCTCTCAAGT
	Translator9D1b		AAACATCAGGCACCAGTCAGCGAATGTCCGCGTCAGTAGTCGTCGA
	Translator9D1c		AAACATCAGGCACCAGCCCAACGTCTTTAGAGCATCCAAGTCAATT
	Translator9D1d		AAACATCAGGCACCAGCAATGACAGAAGCTGACTGAGGATTTATAC
	Translator9D1f		AAACATCAGGCACCAGATGGTGGGTGAGAGGCAGTCAGTCAAGGTC
	Translator9D1g		AAACATCAGGCACCAGTAGCTGATGAAAATTTCGGACACATAGTTC
	Translator0D1a		GTGCTTGTCTTTCGTACTATGTCGTCAGGTCGTCGCTCTCTCAAGT
	Translator0D1b		GTGCTTGTCTTTCGTATCAGCGAATGTCCGCGTCAGTAGTCGTCGA
	Translator0D1c		GTGCTTGTCTTTCGTACCCAACGTCTTTAGAGCATCCAAGTCAATT
	Translator0D1d		GTGCTTGTCTTTCGTACAATGACAGAAGCTGACTGAGGATTTATAC
	Translator0D1e		GTGCTTGTCTTTCGTATGTCTACGACCCAAGGTTAGATAGGCACTT
	Translator0D1f		GTGCTTGTCTTTCGTAATGGTGGGTGAGAGGCAGTCAGTCAAGGTC
	Translator1D2b		TGTTGTTGAGTAAGGTTTTGGACGCCATCGCAGACGATGGAGCCTA
	Translator1D2c		ATTGAGGCGGATACGGCAGAGCGATTGACACAGACGATGGAGCCTA
	Translator2D2a		TGCCTACAGCGAGGAATGTGGAGACTTGATCAACTACACTACTCAA
	Translator2D2b		TGTTGTTGAGTAAGGTTTTGGACGCCATCGCAACTACACTACTCAA
	Translator2D2d		CCTTTTAGGCTCGGCTACTCGTAAGACCAACAACTACACTACTCAA
	Translator2D2e		AAGCAACACAAGAGATTTGATGTATCCAATCAACTACACTACTCAA
	Translator2D2g		TGAACTTTGCGTCCTCACTTGCGGAGCACCCAACTACACTACTCAA
	Translator3D2a		TGCCTACAGCGAGGAATGTGGAGACTTGATGGTAAAATCTGTGTGA
	Translator3D2b		TGTTGTTGAGTAAGGTTTTGGACGCCATCGGGTAAAATCTGTGTGA
	Translator3D2c		ATTGAGGCGGATACGGCAGAGCGATTGACAGGTAAAATCTGTGTGA
	Translator3D2d		CCTTTTAGGCTCGGCTACTCGTAAGACCAAGGTAAAATCTGTGTGA
	Translator3D2g		TGAACTTTGCGTCCTCACTTGCGGAGCACCGGTAAAATCTGTGTGA
	Translator4D2b		TGTTGTTGAGTAAGGTTTTGGACGCCATCGCTCTACGATAATGGAT
	Translator4D2c		ATTGAGGCGGATACGGCAGAGCGATTGACACTCTACGATAATGGAT
	Translator4D2f		TGCTGTTAGCGGTAAACTGCGTTCCAGGCTCTCTACGATAATGGAT
	Translator4D2g		TGAACTTTGCGTCCTCACTTGCGGAGCACCCTCTACGATAATGGAT
	Translator5D2a		TGCCTACAGCGAGGAATGTGGAGACTTGATCAATACGCACGGCATT
	Translator5D2c		ATTGAGGCGGATACGGCAGAGCGATTGACACAATACGCACGGCATT
	Translator5D2d		CCTTTTAGGCTCGGCTACTCGTAAGACCAACAATACGCACGGCATT
	Translator5D2f		TGCTGTTAGCGGTAAACTGCGTTCCAGGCTCAATACGCACGGCATT
	Translator5D2g		TGAACTTTGCGTCCTCACTTGCGGAGCACCCAATACGCACGGCATT
	Translator6D2a		TGCCTACAGCGAGGAATGTGGAGACTTGATGCAATAGAAGAGAAAT
	Translator6D2c		ATTGAGGCGGATACGGCAGAGCGATTGACAGCAATAGAAGAGAAAT
	Translator6D2d		CCTTTTAGGCTCGGCTACTCGTAAGACCAAGCAATAGAAGAGAAAT
	Translator6D2e		AAGCAACACAAGAGATTTGATGTATCCAATGCAATAGAAGAGAAAT
	Translator6D2f		TGCTGTTAGCGGTAAACTGCGTTCCAGGCTGCAATAGAAGAGAAAT
	Translator6D2g		TGAACTTTGCGTCCTCACTTGCGGAGCACCGCAATAGAAGAGAAAT
	Translator7D2a		TGCCTACAGCGAGGAATGTGGAGACTTGATTTGGTCATACAGCACA
	Translator7D2b		TGTTGTTGAGTAAGGTTTTGGACGCCATCGTTGGTCATACAGCACA
	Translator7D2c		ATTGAGGCGGATACGGCAGAGCGATTGACATTGGTCATACAGCACA
	Translator8D2a		TGCCTACAGCGAGGAATGTGGAGACTTGATCTCCTCCTACGCTACT
	Translator8D2b		TGTTGTTGAGTAAGGTTTTGGACGCCATCGCTCCTCCTACGCTACT
	Translator8D2c		ATTGAGGCGGATACGGCAGAGCGATTGACACTCCTCCTACGCTACT
	Translator8D2d		CCTTTTAGGCTCGGCTACTCGTAAGACCAACTCCTCCTACGCTACT
	Translator8D2e		AAGCAACACAAGAGATTTGATGTATCCAATCTCCTCCTACGCTACT
	Translator8D2f		TGCTGTTAGCGGTAAACTGCGTTCCAGGCTCTCCTCCTACGCTACT
	Translator8D2g		TGAACTTTGCGTCCTCACTTGCGGAGCACCCTCCTCCTACGCTACT
For display on DNA chip	Host-D1a	NH2	TTTTTTTTTTACTTGAGAGAGCGACGACCTGACGACATAG
	Host-D1b	NH2	TTTTTTTTTTTCGACGACTACTGACGCGGACATTCGCTGA
	Host-D1c	NH2	TTTTTTTTTTAATTGACTTGGATGCTCTAAAGACGTTGGG
	Host-D1d	NH2	TTTTTTTTTTGTATAAATCCTCAGTCAGCTTCTGTCATTG
	Host-D1e	NH2	TTTTTTTTTTAAGTGCCTATCTAACCTTGGGTCGTAGACA
	Host-D1f	NH2	TTTTTTTTTTGACCTTGACTGACTGCCTCTCACCCACCAT
	Host-D1g	NH2	TTTTTTTTTTGAACTATGTGTCCGAAATTTTCATCAGCTA
	Host-D2a	NH2	TTTTTTTTTTATCAAGTCTCCACATTCCTCGCTGTAGGCA
	Host-D2b	NH2	TTTTTTTTTTCGATGGCGTCCAAAACCTTACTCAACAACA
	Host-D2c	NH2	TTTTTTTTTTTGTCAATCGCTCTGCCGTATCCGCCTCAAT
	Host-D2d	NH2	TTTTTTTTTTTTGGTCTTACGAGTAGCCGAGCCTAAAAGG
	Host-D2e	NH2	TTTTTTTTTTATTGGATACATCAAATCTCTTGTGTTGCTT
	Host-D2f	NH2	TTTTTTTTTTAGCCTGGAACGCAGTTTACCGCTAACAGCA
	Host-D2g	NH2	TTTTTTTTTTGGTGCTCCGCAAGTGAGGACGCAAAGTTCA
For display on DNA origami	RL1N1		ACTTGAGAGAGCGAC GAGTCTGGAAAACTAG CATGTCAAGATTCTCCGTGGGAACCGTTGGTG
	RL1N2		ACTTGAGAGAGCGAC AGCCTCAGTTATGACC CTGTAATATTGCCTGA GACCTGACGACATAG
	RL1N3		ACTTGAGAGAGCGAC AGAGCTTATTTAAATA TGCAACTAAGCAATAA GACCTGACGACATAG
	RL1N4		ACTTGAGAGAGCGAC TACTGCGGAATGCTTT AAACAGTTGATGGCTT GACCTGACGACATAG
	RL1N5		ACTTGAGAGAGCGAC CTCATTATTTAATAAA ACGAACTAGCGTCCAA GACCTGACGACATAG
	RL1N6		ACGGCTACTTACTTAGCCGGAACGCTGACCAA CTTTGAAAAGAACTGG GACCTGACGACATAG
	RL2N1		GCCAGCTGCCTGCAGGTCGACTCTGCAAGGCG ATTAAGTTCGCATCGT CCTCTCACCCACCAT
	RL2N2		GACCTTGACTGACTG AACCGTGCGAGTAACA ACCCGTCGTCATATGT GACCTGACGACATAG
	RL2N3		ACTTGAGAGAGCGAC ACCCCGGTAAAGGCTA TCAGGTCACTTTTGCG GACCTGACGACATAG
	RL2N4		ACTTGAGAGAGCGAC GGAGAAGCAGAATTAG CAAAATTAAAGTACGG GACCTGACGACATAG
	RL2N5		ACTTGAGAGAGCGAC TGTCTGGAAGAGGTCA TTTTTGCGCAGAAAAC GACCTGACGACATAG
	RL2N6		ACTTGAGAGAGCGAC GAGAATGAATGTTTAG ACTGGATAACGGAACA GACCTGACGACATAG
	RL2N7		ACTTGAGAGAGCGAC ACATTATTACCTTATG CGATTTTAGAGGACAG GACCTGACGACATAG
	RL2N8		ACTTGAGAGAGCGAC ATGAACGGCGCGACCT GCTCCATGAGAGGCTT GCGGACATTCGCTGA
	RL2N9		TCGACGACTACTGAC TGAGGACTAGGGAGTT AAAGGCCGAAAGGAACAACTAAAGCTTTCCAG
	RL3N1		GACCTTGACTGACTG GATGTGCTAGAGGATC CCCGGGTACTTTCCAGTCGGGAAACGGGCAAC
	RL3N2		GACCTTGACTGACTG ATGTGAGCATCTGCCA GTTTGAGGGAAAGGGG CCTCTCACCCACCAT
	RL3N3		CAACGCAATTTTTGAGAGATCTACTGATAATC AGAAAAGCAACATTAA CCTCTCACCCACCAT
	RL3N4		TCGACGACTACTGAC TCGAAATCTGTACAGA CCAGGCGCTTAATCATTGTGAATTACAGGTAG
	RL3N5		TCGACGACTACTGAC AGGCTTGCAAAGACTT TTTCATGAAAATTGTG GCGGACATTCGCTGA
	RL3N6		CGTAACGATCTAAAGTTTTGTCGTGAATTGCG AATAATAAGGTCGCTG GCGGACATTCGCTGA
	RL4N1		ACTGCCCGCCGAGCTCGAATTCGTTATTACGC CAGCTGGCGGACGACG CCTCTCACCCACCAT
	RL4N2		GACCTTGACTGACTG ACAGTATCGTAGCCAG CTTTCATCCCCAAAAACAGGAAGACCGGAGAG
	RL4N3		TTTCAACTATAGGCTGGCTGACCTTGTATCAT CGCCTGATGGAAGTTT GCGGACATTCGCTGA
	RL4N4		TCGACGACTACTGAC CCATTAAACATAACCG ATATATTCTTTTTTCACGTTGAAAATAGTTAG
	RL5N1		GACCTTGACTGACTG CTCTTCGCAATCATGG TCATAGCTACTCACATTAATTGCGCCCTGAGA
	RL5N2		GACCTTGACTGACTG GCCTTCCTGGCCTCAG GAAGATCGGTGCGGGC CCTCTCACCCACCAT
	RL5N3		TATATTTTAGCTGATAAATTAATGTTGTATAA GCAAATATCGCGTCTG CCTCTCACCCACCAT
	RL5N4		TCGACGACTACTGAC CGGAGATTTCATCAAG AGTAATCTTAAATTGGGCTTGAGAGAATACCA
	RL5N5		TCGACGACTACTGAC CGCCCACGCGGGTAAA ATACGTAAAAGTACAA GCGGACATTCGCTGA
	RL5N6		TGTAGCATTCCACAGACAGCCCTCATCTCCAA AAAAAAGGACAACCAT GCGGACATTCGCTGA
	RL6N1		GTGAGCTAGTTTCCTGTGTGAAATTTGGGAAG GGCGATCGCACTCCAG CCTCTCACCCACCAT
	RL6N2		GACCTTGACTGACTG CCAGCTTTGCCATCAA AAATAATTTTAAATTGTAAACGTTGATATTCA
	RL6N3		ACGAGTAGTGACAAGAACCGGATATACCAAGC GCGAAACATGCCACTA GCGGACATTCGCTGA
	RL6N4		TCGACGACTACTGAC CGAAGGCATGCGCCGA CAATGACACTCCAAAAGGAGCCTTACAACGCC
	RL7N1		GACCTTGACTGACTG CGCAACTGTGTTATCC GCTCACAATGTAAAGCCTGGGGTGGGTTTGCC
	RL7N2		GACCTTGACTGACTG ATAGGAACCCGGCACC GCTTCTGGTCAGGCTG CCTCTCACCCACCAT
	RL7N3		AGGTAAAGAAATCACCATCAATATAATATTTT GTTAAAATTTTAACCA CCTCTCACCCACCAT
	RL7N4		TCGACGACTACTGAC AGCGATTATTCATTAC CCAAATCACTTGCCCTGACGAGAACGCCAAAA
	RL7N5		TCGACGACTACTGAC CCGATAGTCCAACCTA AAACGAAATGACCCCC GCGGACATTCGCTGA
	RL7N6		TGAGTTTCGTCACCAGTACAAACTTAATTGTA TCGGTTTAGCTTGATA GCGGACATTCGCTGA
	RL8N1		AAGTGCCTATCTAAC TATACAGTAAGCGCCA TTCGCCATTGCCGGAA CCTCTCACCCACCAT
	RL8N2		AAGTGCCTATCTAAC ATAGCGATTTAAATCA GCTCATTTTCGCATTA AATTTTCATCAGCTA
	RL8N3		GAACTATGTGTCCGA CTGTTTAGAAGGCCGG AGACAGTCATTCAAAA AATTTTCATCAGCTA
	RL8N4		GAACTATGTGTCCGA TAGAAACCAGCTATAT TTTCATTTGGTCAATA AATTTTCATCAGCTA
	RL8N5		GAACTATGTGTCCGA GAGCGTCTATATCGCG TTTTAATTGCCCGAAA AATTTTCATCAGCTA
	RL8N6		GAACTATGTGTCCGA CGAAGCCCAACACTAT CATAACCCGAGGCATA AATTTTCATCAGCTA
	RL8N7		GAACTATGTGTCCGA TAAATATTCATTCAGT GAATAAGGACGTAACA AATTTTCATCAGCTA
	RL8N8		AATTGACTTGGATGC GGAACCGCCTAAAACA CTCATCTTGAGGCAAA GCGGACATTCGCTGA
	RL8N9		AATTGACTTGGATGC GCCCGTATGTGAATTT CTTAAACATCAGCTTG
	RL9N1		GACCTTGACTGACTG ACCAGGCAAACAGTAC CTTTTACACAGATGAA CTTGGGTCGTAGACA
	RL9N2		GAACTATGTGTCCGA AATTTTTGAGCTTAGA TTAAGACGTTGAAAAC CTTGGGTCGTAGACA
	RL9N3		GAACTATGTGTCCGA GGGTGAGATATCATAT GCGTTATAGAAAAAGC AATTTTCATCAGCTA
	RL9N4		GAACTATGTGTCCGA ACCTGTTTAATCAATA ATCGGCTGCGAGCATG AATTTTCATCAGCTA
	RL9N5		GAACTATGTGTCCGA GACTTCAATTCCAGAG CCTAATTTACGCTAAC AATTTTCATCAGCTA
	RL9N6		GAACTATGTGTCCGA GTAAGAGCTTTTTAAG AAAAGTAATATCTTAC AATTTTCATCAGCTA
	RL9N7		GAACTATGTGTCCGA AAGCTGCTGACGGAAA TTATTCATAGGGAAGG AATTTTCATCAGCTA
	RL9N8		TCGACGACTACTGAC AGAATACACTCCCTCA GAGCCGCCCCACCACC TCTAAAGACGTTGGG
	RL9N9		CTTTCGAGAAACAGTT AATGCCCCGTAACAGT TCTAAAGACGTTGGG
	RL10N1		GGATTTAGCGTATTAAATCCTTTGTTTTCAGG TTTAACGTTCGGGAGA CTTGGGTCGTAGACA
	RL10N2		AAGTGCCTATCTAAC AACAATAATTTTCCCT TAGAATCCCTGAGAAGAGTCAATAGGAATCAT
	RL10N3		ATTGAGGGTAAAGGTGAATTATCAATCACCGG AACCAGAGACCCTCAG TCTAAAGACGTTGGG
	RL10N4		AATTGACTTGGATGC AACCGCCAGGGGTCAG TGCCTTGACTGCCTATTTCGGAACAGGGATAG
	RL11N1		AAGTGCCTATCTAAC TGCGTAGACCCGAACG TTATTAATGCCGTCAATAGATAATCAGAGGTG
	RL11N2		AAGTGCCTATCTAAC TTAATTAACGGATTCG CCTGATTGAAAGAAAT CTTGGGTCGTAGACA
	RL11N3		ACGCTCAAAATAAGAATAAACACCGTGAATTT ATCAAAATCGTCGCTA CTTGGGTCGTAGACA
	RL11N4		AATTGACTTGGATGC TAATCAAACCGTCACC GACTTGAGAGACAAAAGGGCGACAAGTTACCA
	RL11N5		AATTGACTTGGATGC GTTTTAACCCCTCAGA GCCACCACTCTTTTCA TCTAAAGACGTTGGG
	RL11N6		CTCAGAGCCACCACCCTCATTTTCCTATTATT CTGAAACAGGTAATAA TCTAAAGACGTTGGG
	RL12N1		AGATTAGATTTAAAAGTTTGAGTACACGTAAA ACAGAAATCTTTGAAT CTTGGGTCGTAGACA
	RL12N2		AAGTGCCTATCTAAC ACCAAGTTCCTTGCTT CTGTAAATCATAGGTCTGAGAGACGATAAATA
	RL12N3		AGCGCCAACCATTTGGGAATTAGATTATTAGC GTTTGCCACCTCAGAG TCTAAAGACGTTGGG
	RL12N4		AATTGACTTGGATGC CCGCCACCGATACAGG AGTGTACTTGAAAGTATTAAGAGGCCGCCACC
	RL13N1		AAGTGCCTATCTAAC ATTATTTGACATTATC ATTTTGCGTCTTTAGGAGCACTAAGCAACAGT
	RL13N2		AAGTGCCTATCTAAC GTGAATAAACAAAATC GCGCAGAGATATCAAA CTTGGGTCGTAGACA
	RL13N3		CATATTTAGAAATACCGACCGTGTTACCTTTT TAACCTCCATATGTGA CTTGGGTCGTAGACA
	RL13N4		AATTGACTTGGATGC TAGCCCCCGCCAGCAA AATCACCAAATAGAAAATTCATATATAACGGA
	RL13N5		AATTGACTTGGATGC CTTTTGATAGAACCAC CACCAGAGTTCGGTCA TCTAAAGACGTTGGG
	RL13N6		CCCTCAGAACCGCCACCCTCAGAACTGAGACT CCTCAAGAATACATGG TCTAAAGACGTTGGG
	RL14N1		CTAAAATAGAACAAAGAAACCACCAGGGTTAG AACCTACCGCGAATTA CTTGGGTCGTAGACA
	RL14N2		AAGTGCCTATCTAAC TTCATTTCCAGTACAT AAATCAATGGCTTAGGTTGGGTTACTAAATTT
	RL14N3		TCACAATCGTAGCACCATTACCATCGTTTTCA TCGGCATTCCGCCGCC TCTAAAGACGTTGGG
	RL14N4		AATTGACTTGGATGC AGCATTGACGTTCCAG TAAGCGTCGAAGGATTAGGATTAGTACCGCCA
	RL15N1		AAGTGCCTATCTAAC ATAATGGAAGAAGGAG CGGAATTATTGAAAGGAATTGAGGTGAAAAAT
	RL15N2		AAGTGCCTATCTAAC AATGGAAAAATTACCT GAGCAAAAACTTCTGA CTTGGGTCGTAGACA
	RL15N3		GTATAAATCCTCAGT CTTCTGACTATAACTA TATGTAAACCTTTTTT CTTGGGTCGTAGACA
	RL15N4		GTATAAATCCTCAGT AACAACATATTTAGGC AGAGGCATAATTTCAT CAGCTTCTGTCATTG
	RL15N5		GTATAAATCCTCAGT CCTCCCGACGTAGGAA TCATTACCCGACAATA CAGCTTCTGTCATTG
	RL15N6		GTATAAATCCTCAGT GTAATTGAATAGCAGC CTTTACAGTTAGCGAA CAGCTTCTGTCATTG
	RL15N7		GTATAAATCCTCAGT GAATAAGTAAGACTCC TTATTACGGTCAGAGG CAGCTTCTGTCATTG
	RL15N8		AATTGACTTGGATGC CTGTAGCGTAGCAAGG CCGGAAACACACCACG CAGCTTCTGTCATTG
	RL15N9		AATTGACTTGGATGC GAATTTACCAGGAGGT TGAGGCAGGCGTCAGA TCTAAAGACGTTGGG
	RL15N10		TATCACCGTACTCAGGAGGTTTAGCGGGGTTT TGCTCAGTCAGTCTCT TCTAAAGACGTTGGG
	RL16N1		TGGATTATGAAGATGATGAAACAAAATTTCAT TTGAATTATGCTGATG CAGCTTCTGTCATTG
	RL16N2		GTATAAATCCTCAGT CAAATCCACAAATATA TTTTAGTTTTTCGAGC CAGCTTCTGTCATTG
	RL16N3		GTATAAATCCTCAGT CAGTAATAAATTCTGT CCAGACGAGCGCCCAA CAGCTTCTGTCATTG
	RL16N4		GTATAAATCCTCAGT TAGCAAGCAAGAACGC GAGGCGTTAGAGAATA CAGCTTCTGTCATTG
	RL16N5		GTATAAATCCTCAGT ACATAAAAGAACACCC TGAACAAACAGTATGT CAGCTTCTGTCATTG
	RL16N6		GTATAAATCCTCAGT TAGCAAACTAAAAGAA ACGCAAAGGTCACCAA CAGCTTCTGTCATTG
	RL16N7		GTATAAATCCTCAGT TGAAACCAATCAAGTT TGCCTTTAGTCAGACGATTGGCCTGCCAGAAT
	RIndex1 (RI1)		TATCAGGGTTTTCGGTTTGCTCCTCTTTTGAGGAACAAGTTTTCTTGT GTATTGGGAACGCGCG
	RIndex2 (RI2)		TTTTCGATGGCCTCCTCTTTTGAGGAACAAGTTTTCTTGT CACTACGTAAACCGTC
	RIndex3 (RI3)		TGGTTTTTAACGTCAATCCTCTTTTGAGGAACAAGTTTTCTTGTAGGGCGAAGAACCATC
	RIndex4 (RI4)		TGGACTCCCTTTTCACTCCTCTTTTGAGGAACAAGTTTTCTTGTCAGTGAGACCTGTCGT
	RIndex5 (RI5)		ACCCAAATCAAGTTTTTCCTCTTTTGAGGAACAAGTTTTCTTGTTTGGGGTCAAAGAACG
	R1t0g		CAAGCCCAATAGGAACCCATGTACCGTAACAC
	R1t20f		CGACAACTAAGTATTAGACTTTACAGCCGGAA
	R1t22f		ACGAACCAAAACATCGCCATTAAATGGTGGTT
	R1t8e		GCAATAGCGCAGATAGCCGAACAATTCAACCG
	R1t10e		TCTTACCAGCCAGTTACAAAATAAATGAAATA
	R1t12e		CTAATTTATCTTTCCTTATCATTCATCCTGAA
	R1t14e		AATTACTACAAATTCTTACCAGTAATCCCATC
	R1t22e		TAGCCCTACCAGCAGAAGATAAAAACATTTGA
	R1t24h		CGGCCTTGCTGGTAATATCCAGAACGAACTGA
	R3t8f		GAAGGAAAATAAGAGCAAGAAACAACAGCCAT
	R3t10f		ATTATTTAACCCAGCTACAATTTTCAAGAACG
	R3t12f		GGTATTAAGAACAAGAAAAATAATTAAAGCCA
	R3t22f		AGGCGGTCATTAGTCTTTAATGCGCAATATTA
	R3t8e		GCCCAATACCGAGGAAACGCAATAGGTTTACC
	R3t10e		TATTTTGCTCCCAATCCAAATAAGTGAGTTAA
	R3t12e		TAAGTCCTACCAAGTACCGCACTCTTAGTTGC
	R3t14e		AGGCGTTACAGTAGGGCTTAATTGACAATAGA
	R3t22e		GAATGGCTAGTATTAACACCGCCTCAACTAAT
	R3t24h		CCGCCAGCCATTGCAACAGGAAAAATATTTTT
	R5t8f		ATACCCAAGATAACCCACAAGAATAAACGATT
	R5t10f		TTTTGTTTAAGCCTTAAATCAAGAATCGAGAA
	R5t12f		CAAGCAAGACGCGCCTGTTTATCAAGAATCGC
	R5t22f		GCCACGCTATACGTGGCACAGACAACGCTCAT
	R5t8e		ATCAGAGAAAGAACTGGCATGATTTTATTTTG
	R5t10e		AGGTTTTGAACGTCAAAAATGAAAGCGCTAAT
	R5t12e		AATGCAGACCGTTTTTATTTTCATCTTGCGGG
	R5t14e		AATGGTTTACAACGCCAACATGTAGTTCAGCT
	R5t22e		GCGTAAGAGAGAGCCAGCAGCAAAAAGGTTAT
	R5t24h		GGAAATACCTACATTTTGACGCTCACCTGAAA
	R7t22f		CTAAAGCAAGATAGAACCCTTCTGAATCGTCT
	R7t2e		GGAAAGCGACCAGGCGGATAAGTGAATAGGTG
	R7t20e		ATCAACAGTCATCATATTCCTGATTGATTGTT
	R7t22e		GCCAACAGTCACCTTGCTGAACCTGTTGGCAA
	R7t24h		GAAATGGATTATTTACATTGGCAGACATTCTG
	R9t0f		TATAAGTATAGCCCGGCCGTCGAG
	R9t2f		AGGGTTGATTTTATAAATCCTCATTAAATGATATTC
	R9t4f		ACAAACAATTTTAATCAGTA GCGACAGATCGATAGC
	R9t6f		AGCACCGTTTTTTAAAGGTGGCAACATAGTAGAAAA
	R9t8f		TACATACATTTTGACGGGAGAATTAACTACAGGGAA
	R9t10f		GCGCATTATTTTGCTTATCCGGTATTCTAAATCAGA
	R9t12f		TATAGAAGTTTTCGACAAAAGGTAAAGTAGAGAATA
	R9t14f		TAAAGTACTTTTCGCGAGAAAACTTTTTATCGCAAG
	R9t16f		ACAAAGAATTTTATTAATTACATTTAACACATCAAG
	R9t18f		AAAACAAATTTTTTCATCAATATAATCCTATCAGAT
	R9t20f		GATGGCAATTTTAATCAATATCTGGTCACAAATATC
	R9t22j		AAACCCTCTTTTACCAGTAATAAAAGGGATTCACCAGTCACACGTTTT
	R-1t20e		GCATAAAGTTCCACACAACATACGAAACAATT
	R-1t22e		CCGAAATCCGAAAATCCTGTTTGAAATACCGA
	R-1t24h		GAACGTGGCGAGAAAGGAAGGGAACAAACTAT
	R-1t8f		GGAATTACTCGTTTACCAGACGACAAAAGATT
	R-1t10f		AAGAGGAACGAGCTTCAAAGCGAAGATACATT
	R-1t12f		TCGCAAATGGGGCGCGAGCTGAAATAATGTGT
	R-1t22f		CCAGCAGGGGCAAAATCCCTTATAAAGCCGGC
	R-3t8e		CCAAAATATAATGCAGATACATAAACACCAGA
	R-3t10e		GAAGCAAAAAAGCGGATTGCATCAGATAAAAA
	R-3t12e		TCAATTCTTTTAGTTTGACCATTACCAGACCG
	R-3t14e		ACCGTTCTAAATGCAATGCCTGAGAGGTGGCA
	R-3t22e		GAATAGCCGCAAGCGGTCCACGCTCCTAATGA
	R-3t24h		CCCCGATTTAGAGCTTGACGGGGAAATCAAAA
	R-3t8f		CATTCAACGCGAGAGGCTTTTGCATATTATAG
	R-3t10f		TCAGAAGCCTCCAACAGGTCAGGATCTGCGAA
	R-3t12f		CGAGTAGAACTAATAGTAGTAGCAAACCCTCA
	R-3t22f		GAGTTGCACGAGATAGGGTTGAGTAAGGGAGC
	R-5t8e		TTTGCCAGATCAGTTGAGATTTAGTGGTTTAA
	R-5t10e		TACCTTTAAGGTCTTTACCCTGACAAAGAAGT
	R-5t12e		CAATAAATACAGTTGATTCCCAATTTAGAGAG
	R-5t14e		GGTAGCTAGGATAAAAATTTTTAGTTAACATC
	R-5t22e		AGTTTGGAGCCCTTCACCGCCTGGTTGCGCTC
	R-5t24h		GTAAAGCACTAAATCGGAACCCTAGTTGTTCC
	R-5t8f		AAAGATTCAGGGGGTAATAGTAAACCATAAAT
	R-5t10f		CAAAAATCATTGCTCCTTTTGATAAGTTTCAT
	R-5t12f		TCCATATACATACAGGCAAGGCAACTTTATTT
	R-5t22f		AGCTGATTACAAGAGTCCACTATTGAGGTGCC
	R-7t0g		ACGTTAGTAAATGAATTTTCTGTAAGCGGAGT
	R-7t2f		GAGAATAGCTTTTGCGGGATCGTCGGGTAGCA
	R-7t18f		TAGATGGGGGGTAACGCCAGGGTTGTGCCAAG
	R-7t20f		CTTGCATGCATTAATGAATCGGCCCGCCAGGG
	R-9t2i		CAGCGAAATTTTAACTTTCAACAGTTTCTGGGATTTTGCTAAACTTTT
	R-9t4e		ACGGTCAATTTTGACAGCATCGGAACGAACCCTCAG
	R-9t6e		GGACGTTGTTTTTCATAAGGGAACCGAAAGGCGCAG
	R-9t8e		TAAATATTTTTTGGAAGAAAAATCTACGACCAGTCA
	R-9t10e		ATATAATGTTTTCATTGAATCCCCCTCAAATCGTCA
	R-9t12e		GCTAAATCTTTTCTGTAGCTCAACATGTATTGCTGA
	R-9t14e		AGAGAATCTTTTGGTTGTACCAAAAACAAGCATAAA
	R-9t16e		GATTGACCTTTTGATGAACGGTAATCGTAGCAAACA
	R-9t18e		CACGACGTTTTTGTAATGGGATAGGTCAAAACGGCG
	R-9t20e		GGGAGAGGTTTTTGTAAAACGACGGCCATTCCCAGT
	rt-rem1		AACATCACTTGCCTGAGTAGAAGAACT
	rt-rem2		TGTAGCAATACTTCTTTGATTAGTAAT
	rt-rem3		AGTCTGTCCATCACGCAAATTAACCGT
	rt-rem4		ATAATCAGTGAGGCCACCGAGTAAAAG
	rt-rem5		ACGCCAGAATCCTGAGAAGTGTTTTT
	rt-rem6		TTAAAGGGATTTTAGACAGGAACGGT
	rt-rem7		AGAGCGGGAGCTAAACAGGAGGCCGA
	rt-rem8		TATAACGTGCTTTCCTCGTTAGAATC
	rt-rem9		GTACTATGGTTGCTTTGACGAGCACG
	rt-rem10		GCGCTTAATGCGCCGCTACAGGGCGC
